# Supplementary material for: Molecular Analysis of Biliary Tract Cancers with the Custom 3′ RACE-Based NGS Panel
Source: Diagnostics (Basel). 2023 Oct 10;13(20):3168. doi: 10.3390/diagnostics13203168 (PMC10605186; doi:10.3390/diagnostics13203168)
Supplement: Supplementary file 1 [file diagnostics-13-03168-s001.zip]

Archive with 1 entries (1 files):
- diagnostics-2617903-supplementary.pdf
